# Supplementary material for: Metabolomic Profiling and Biological Activities of Pleurotus columbinus Quél. Cultivated on Different Agri-Food Byproducts
Source: Antibiotics (Basel). 2021 Oct 14;10(10):1245. doi: 10.3390/antibiotics10101245 (PMC8532797; doi:10.3390/antibiotics10101245)
Supplement: Supplementary file 1 [file antibiotics-10-01245-s001.zip]

Archive with 1 entries (1 files):
- antibiotics-1394191-supplementary.pdf
